# Supplementary material for: Analysis of transcriptomic data sets supports the role of IL-6 in NETosis and immunothrombosis in severe COVID-19
Source: BMC Genom Data. 2021 Nov 14;22:49. doi: 10.1186/s12863-021-01001-1 (PMC8590626; doi:10.1186/s12863-021-01001-1)
Supplement: Supplementary file 1 — Additional file 1. [file 12863_2021_1001_MOESM1_ESM.xlsx]

## Sheet: Sheet1
Entrez ID	Gene symbol	Gene name	Functional Role
1378	CR1	complement C3b/C4b receptor 1 (Knops blood group)	Platelets express CR1 on their membrane, and likely bind to C3b deposits on NETs. Mediates Complement mediated Coagulopathy. Initiator role in NETosis.
3684	ITGAM/ CR3	integrin subunit alpha M	Causal role in NETosis. Blocking of complement receptor 3 (CR3), which binds the opsonin iC3b, 41, inhibits NETosis in response to certain pathogens.
728	C5AR1	complement C5a receptor 1	NET proteins can generate anaphylatoxins C3a and C5a to alarm the immune system. C5AR1 plays causal role as C5 in inducing NETosis.
4353	MPO	myeloperoxidase	Effector molecule of NETosis.
1991	ELANE	elastase, neutrophil expressed	Effector molecule of NETosis.
1511	CTSG	cathepsin G	Effector molecule of NETosis.
177	AGER	advanced glycosylation end-product specific receptor	HMGB1/RAGE induces NETosis
1088	CEACAM8/ CD66b	CEA cell adhesion molecule 8	Effector molecule of neutrophil, Extracellular chromatin triggers Release of Soluble CEACAM8 upon Activation of Neutrophils.
3146	HMGB1	high mobility group box 1	HMGB1 (platelet derived) induces NETosis
6352	CCL5 / RANTES	C-C motif chemokine ligand 5	Recruits Neutrophils to the site of Injury/ inflammation. Core inducer of NETosis.
Supplemental Table S1: NETosis genes. List of genes that are functional in NETosis and are included in this study.
